# Supplementary material for: Determinants of Severe Orthodontic Treatment Need Using Clinically Categorized Occlusal Features
Source: Dent J (Basel). 2026 Jun 4;14(6):342. doi: 10.3390/dj14060342 (PMC13298014; doi:10.3390/dj14060342)
Supplement: Supplementary file 1 [file dentistry-14-00342-s001.zip]

Archive with 1 entries (1 files):
- Additional_file_S1_TRIPOD_Checklist.pdf
